# Supplementary material for: Level of Knowledge and Awareness of Female Undergraduate Students and Determinants of Knowledge of Folic Acid and Supplementation
Source: Medicina (Kaunas). 2022 Jul 25;58(8):986. doi: 10.3390/medicina58080986 (PMC9332624; doi:10.3390/medicina58080986)
Supplement: Supplementary file 1 [file medicina-58-00986-s001.zip]

Archive with 1 entries (1 files):
- medicina-1759891-supplementary.pdf
